# Supplementary material for: Pharmacological Poly (ADP-Ribose) Polymerase Inhibitors Decrease Mycobacterium tuberculosis Survival in Human Macrophages
Source: Front Immunol. 2021 Nov 26;12:712021. doi: 10.3389/fimmu.2021.712021 (PMC8662539; doi:10.3389/fimmu.2021.712021)
Supplement: Supplementary file 5 [file Table_1.xlsx]

## Sheet: Table S1
	Supplemental Table 1. Coef ficient of drug interaction (CID)
		M1		M2
		RIF (CID ± SD)	INH (CID ± SD)	RIF (CID ± SD)	INH (CID ± SD)
	H-89	1,00 ± 0,22	1,40 ± 0,32	0,83 ± 0,25	0,9 ± 0,19
	A-966492	1,03 ± 0,20	1,32 ± 0,17	0,94 ± 0,28	1,11 ± 0,21
	Niraparib	0,96 ± 0,19	1,07 ± 0,27	1,12 ± 0,34	1,43 ± 0,52
	Pamiparib	0,86 ± 0,20	1,04 ± 0,16	0,98 ± 0,30	0,92 ± 0,13
	Rucaparib	0,92 ± 0,16	1,17 ± 0,15	1,06 ± 0,27	1,04 ± 0,09
	CIDs were calculated based on Mtb H37Rv CFUs in M1 and M2 that were treated overnight with PARPi (10 μM) or an equal volume of vehicle control DMSO (0.1% v/v) in the presence or absence of a suboptimal dose of RIF (0.05 μg/ml) or INH (0.4 μg/ml).
