# Supplementary material for: Pharmacological Poly (ADP-Ribose) Polymerase Inhibitors Decrease Mycobacterium tuberculosis Survival in Human Macrophages
Source: Front Immunol. 2021 Nov 26;12:712021. doi: 10.3389/fimmu.2021.712021 (PMC8662539; doi:10.3389/fimmu.2021.712021)
Supplement: Supplementary file 6 [file Table_2.xlsx]

## Sheet: Table S2
		Supplemental Table 2. Exposure to PARPi alters the cytokine/chemokine response of M1 and M2 upon Mtb infection.
				M1		M2					M1					M2
				Mock	Mtb	Mock	Mtb				DMSO	A-966492	Niraparib	Pamiparib	Rucaparib	DMSO	A-966492	Niraparib	Pamiparib	Rucaparib
		Growth factors	FGF-2	89.82	109.8	69.84	114.495		Growth factors	FGF-2	109.8	69.84	89.82	109.8	69.84	109.8	118.36	109.8	89.82	126.325
			Flt-3L	12.3	13.87	10	14.635			Flt-3L	5.92	12.3	5.92	12.3	13.53	12.3	9.47	13.53	12.3	16.97
			VEGF	32.115	32.115	20	34.45			VEGF	30.35	26.25	30.35	37.97	30.35	34.45	26.25	34.45	26.89	30.35
		Anti-inlammatory cytokines	TGFα	18.345	14.9	2.08	3.825		Anti-inlammatory cytokines	TGFα	14.18	14.91	11.03	13.095	9.355	3.825	3.25	2.57	2.795	2.345
			IL-10	7.22	6.865	12.625	135.035			IL-10	6.15	7.23	3.61	10.455	6.51	140.945	141.06	87.27	125.105	33.05
			IL-1RA	2282.97	1594.31	1008.92	1497.8			IL-1RA	1674.76	2249.49	1417.81	1880.87	2084.31	1497.8	1599.86	1395.98	1380.05	2052.94
			IL-4	7.195	3.86	7.195	37.77			IL-4	24.49	18.48	21.415	24.37	36.35	59.42	71.05	93.83	53.825	59.61
		Pro-inflammatory cytokines	G-CSF	111.22	107.1	71.255	298.2		Pro-inflammatory cytokines	G-CSF	144.73	105.37	80.35	94.69	132.67	324.7	199.845	204.96	208.96	144.075
			GM-CSF	10.605	7.19	4.64	17.07			GM-CSF	7.19	8.915	5.205	8.05	7.765	15.865	13.825	10.64	10.64	11.795
			IFNα2	24.295	29.61	5.745	29.115			IFNα2	9.385	15.22	7.66	18.18	11.89	27.205	24.47	15.22	11.89	18.55
			IL-12p40	14.37	11.355	7.33	16.74			IL-12p40	11.355	12.86	11.355	12.865	10.6	12.86	17.39	15.88	12.86	12.86
			IL-8	208.835	473.375	490.085	18289.8			IL-8	473.375	669.575	333.87	670.845	562.825	3324.78	9251.59	4215.32	4359.07	2132.65
			TNFα	20.34	61.81	19.265	245.195			TNFα	61.81	107.025	36.54	177.25	86.945	599.63	544.57	273.46	189.915	249.02
		Chemokines	MCP-1	352.4	411.255	1353.51	20765.3		Chemokines	MCP-1	801.485	840.55	379.415	3387.24	851.775	60783.5		30186.2	72366.8	33440.9
			MIP-1α	165.435	254.63	20.2	762.67			MIP-1α	254.63	573.585	226.08	2325.84	867.36	792.645	448.915	279.68	275.895	279.315
			MIP-1β	152.835	280.14	48.2	1698.37			MIP-1β	331.71	540.535	211.49	1403.37	774.3	1639.93	1027.87	889.47	839.725	815.625
			RANTES	10.255	10.255	10	39.9			RANTES	13	15.49	11.795	14.285	7.49	29.785	18.875	31.82	19.97	7.49
			MCP-3	60.79	38.755	31.685	50.31			MCP-3	37.63	68.34	42.42	162.655	35.1	44.76	66.615	82.505	348.18	129.85
			Eotaxin	7.105	7.105	5.005	16.475			Eotaxin	6.16	6.16	6.16	7.72	4.11	13.21	11.56	12.27	11.805	9.64
			MDC	14471.5	6439.44	288.055	254.045			MDC	10253.3	13992.2	9075.03	11424.9	6517	323.74	307.865	299.465	309.775	167.02
			GRO	48.765	71.88	119.045	900.905			GRO	59.695	81.155	51.275	90.915	57.01	811.635	781.68	722.705	1108.23	398.475
			IP-10	31.6	46.935	69.16	134.835			IP-10	35.63	51.525	34.79	47.7	44.45	94.29	150.25	251.525	155.405	81.32
			Fractalkine	68.76	94.465	84.35	208.995			Fractalkine	120.17	94.465	68.76	166.75	94.465	251.285	165.295	94.465	166.75	210.42
		Shown are median cytokine/chemokine levels (in pg/ml) of 8 different donors (left panel) or 4 different donors (right panel) in supernatants of M1 and M2 following Mtb or mock infection overnight (left panel) or in supernatants of Mtb-infected M1 and M2 exposed to PARPi (10 μM) or an equal volume of DMSO (0.1% v/v) overnight. Of the 41 analytes measured, only cytokines/chemokines that were above …
