# Supplementary material for: Pharmacological Poly (ADP-Ribose) Polymerase Inhibitors Decrease Mycobacterium tuberculosis Survival in Human Macrophages
Source: Front Immunol. 2021 Nov 26;12:712021. doi: 10.3389/fimmu.2021.712021 (PMC8662539; doi:10.3389/fimmu.2021.712021)
Supplement: Supplementary file 7 [file Table_3.xlsx]

## Sheet: Table S3
	Supplemental Table 3. Exposure to PARPi alters surface marker expression on M1 and M2 upon Mtb infection.
			M1		M2					M1					M2
			Mock	Mtb	Mock	Mtb				DMSO	A-966492	Niraparib	Pamiparib	Rucaparib	DMSO	A-966492	Niraparib	Pamiparib	Rucaparib
	Pattern recognition	CD14	969	1512	9109.5	9341.5		Pattern recognition	CD14	1512	1970	2216.5	1395	1877	9341.5	10327.5	10696.5	8969	8512.5
		CD206	28441.5	32921	13709.5	17157.5			CD206	32921	34622	35967	32864	34976	17157.5	19555.5	17142.5	16462	17941
		CD209	499.58	540.58	1341.58	1530.08			CD209	540.58	394.13	637.58	529.58	306.88	1530.08	1688.08	2044.58	1354.08	748.08
	Antigen presentation	CD40	14787	19248	7215	25271		Antigen presentation	CD40	19248	18095	19475	16918.5	17183.5	25271	28025	31043.5	22891.5	23192.5
		CD80	681.5	899.5	948	3167			CD80	899.5	838.5	867	866.5	705.5	3167	3195.5	3792	3347.5	2125.5
		CD86	20603	24260	15089.5	19745			CD86	24260	27292	25294.5	24772	21931.5	19745	21957	25220	28817	26406.5
		HLA-DR	74420.5	95450.5	41389	55034.5			HLA-DR	95450.5	117826	128624	99274	126451	55034.5	62550	62233.5	71646.5	113397
	Chemotaxis	CD192	9919	12716.5	6879	8560.5		Chemotaxis	CD192	12716.5	13516.5	12502.5	10700	8236.5	8560.5	9268	9126.5	7367.5	6055.5
		CD197	25.955	7554.17	1693.25	-355.65			CD197	7554.17	6619.57	1689.56	11271	4182.17	-355.65	661.635	999.55	1078.3	-303
	M2-marker	CD163	558.5	613	2821	1677.5		M2-marker	CD163	613	895.5	843	585	624	1677.5	1718.5	1948.5	1582.5	1481
	Shown are median gMFI of 4 different donors in M1 and M2 following Mtb or mock infection overnight (left panel) or in Mtb-infected M1 and M2 exposed to PARPi (10 μM) or an equal volume of DMSO (0.1% v/v) overnight (right panel).
